# Supplementary material for: Genetic Characteristics and Phylogeographic Dynamics of Lagoviruses, 1988–2021
Source: Viruses. 2023 Mar 23;15(4):815. doi: 10.3390/v15040815 (PMC10143477; doi:10.3390/v15040815)
Supplement: Supplementary file 1 [file viruses-15-00815-s001.zip]

Archive with 1 entries (1 files):
- viruses-2299317-supplementary.pdf
